# Supplementary material for: Poly(3-hexylthiophene)-Based Organic Thin-Film Transistors with Virgin Graphene Oxide as an Interfacial Layer
Source: Polymers (Basel). 2022 Nov 22;14(23):5061. doi: 10.3390/polym14235061 (PMC9736656; doi:10.3390/polym14235061)
Supplement: Supplementary file 1 [file polymers-14-05061-s001.zip]

Archive with 1 entries (1 files):
- polymers-1956615-Supporting Information.pdf
